# Supplementary material for: Antiviral Mechanisms of N-Phenyl Benzamides on Coxsackie Virus A9
Source: Pharmaceutics. 2023 Mar 22;15(3):1028. doi: 10.3390/pharmaceutics15031028 (PMC10058015; doi:10.3390/pharmaceutics15031028)
Supplement: Supplementary file 1 [file pharmaceutics-15-01028-s001.zip]

Archive with 1 entries (1 files):
- pharmaceutics-2253913-supplementary.pdf
